# Supplementary material for: Significance of Serum-Plasma Leptin Profile during Pregnancy in Gestational Diabetes Mellitus: A Systematic Review and Meta-Analysis
Source: J Clin Med. 2022 Apr 26;11(9):2433. doi: 10.3390/jcm11092433 (PMC9102207; doi:10.3390/jcm11092433)
Supplement: Supplementary file 1 [file jcm-11-02433-s001.zip]

Archive with 1 entries (1 files):
- jcm-1682032-supplementary.pdf
